# Supplementary material for: First description of the worker caste of Nylanderia smythiesii (Hymenoptera: Formicidae)
Source: Biodivers Data J. 2014 Aug 12;(2):e1163. doi: 10.3897/BDJ.2.e1163 (PMC4152827; doi:10.3897/BDJ.2.e1163)
Supplement: XML Treatment for Nylanderia assimilis [file BDJ.2.e1163-treatment2.xml]

<!DOCTYPE tp:taxon-treatment
  PUBLIC "-//TaxonX//DTD Taxonomic Treatment Publishing DTD v0 20100105//EN" "tax-treatment-NSO.dtd">
<tp:taxon-treatment xmlns:tp="http://www.plazi.org/taxpub"><tp:treatment-meta><mixed-citation publication-type="journal"><person-group><name><surname>Wachkoo</surname><given-names>Aijaz Ahmad</given-names></name><name><surname>Bharti</surname><given-names>Himender</given-names></name></person-group><article-title>First description of the worker caste of <italic><tp:taxon-name><tp:taxon-name-part taxon-name-part-type="genus">Nylanderia</tp:taxon-name-part> <tp:taxon-name-part taxon-name-part-type="species">smythiesii</tp:taxon-name-part></tp:taxon-name></italic> (<tp:taxon-name><tp:taxon-name-part taxon-name-part-type="order">Hymenoptera</tp:taxon-name-part></tp:taxon-name>: <tp:taxon-name><tp:taxon-name-part taxon-name-part-type="family">Formicidae</tp:taxon-name-part></tp:taxon-name>)</article-title><source>Biodivers Data J</source><day>12</day><month>8</month><year>2014</year><volume>2014</volume><issue>2</issue><pub-id pub-id-type="doi">10.3897/BDJ.2.e1163</pub-id></mixed-citation></tp:treatment-meta><tp:nomenclature><tp:taxon-name>
            <tp:taxon-name-part taxon-name-part-type="genus">Nylanderia</tp:taxon-name-part>
            <tp:taxon-name-part taxon-name-part-type="species">assimilis</tp:taxon-name-part>
          </tp:taxon-name><tp:taxon-authority>(Jerdon, 1851)</tp:taxon-authority><tp:nomenclature-citation-list><tp:nomenclature-citation><tp:taxon-name><tp:taxon-name-part taxon-name-part-type="genus">Formica</tp:taxon-name-part> <tp:taxon-name-part taxon-name-part-type="species">assimilis</tp:taxon-name-part></tp:taxon-name><comment> Jerdon, 1851 – <xref ref-type="bibr" rid="B747207">Jerdon 1851</xref>: 125 (w.) INDIA. Combination in <italic><tp:taxon-name><tp:taxon-name-part taxon-name-part-type="genus">Prenolepis</tp:taxon-name-part></tp:taxon-name></italic>: <xref ref-type="bibr" rid="B747188">Dalla Torre 1893</xref>: 177; in <tp:taxon-name><tp:taxon-name-part taxon-name-part-type="genus">Paratrechina</tp:taxon-name-part> (<tp:taxon-name-part taxon-name-part-type="subgenus">Nylanderia</tp:taxon-name-part>)</tp:taxon-name>: <xref ref-type="bibr" rid="B747197">Emery 1925</xref>: 219; in <italic><tp:taxon-name><tp:taxon-name-part taxon-name-part-type="genus">Nylanderia</tp:taxon-name-part></tp:taxon-name></italic>: <xref ref-type="bibr" rid="B746934">LaPolla et al. 2010</xref>: 127. <bold>Species inquirenda</bold></comment></tp:nomenclature-citation></tp:nomenclature-citation-list></tp:nomenclature><tp:treatment-sec sec-type="Notes"><title>Notes</title><p>The original descriptions is exceedingly inadequate and very little is known about the collection of Jerdon. <xref ref-type="bibr" rid="B747188">Dalla Torre (1893)</xref> transferred it from <italic><tp:taxon-name><tp:taxon-name-part taxon-name-part-type="genus">Formica</tp:taxon-name-part></tp:taxon-name></italic> to <italic><tp:taxon-name><tp:taxon-name-part taxon-name-part-type="genus">Prenolepis</tp:taxon-name-part></tp:taxon-name></italic>, possibly because the body size, presence of large eyes and scattered white hairs all over the body mentioned in description mostly match the generic diagnosis of <italic><tp:taxon-name><tp:taxon-name-part taxon-name-part-type="genus">Prenolepis</tp:taxon-name-part></tp:taxon-name></italic>; subsequently <xref ref-type="bibr" rid="B747197">Emery (1925)</xref> by implication transferred it to <italic><tp:taxon-name><tp:taxon-name-part taxon-name-part-type="genus">Nylanderia</tp:taxon-name-part></tp:taxon-name></italic>. Most of the taxa by Jerdon are invalid and have been synonymized or treated as <italic>incertae sedis</italic>. From the original description it could easily be argued that <italic><tp:taxon-name><tp:taxon-name-part taxon-name-part-type="genus">Nylanderia</tp:taxon-name-part> <tp:taxon-name-part taxon-name-part-type="species">assimilis</tp:taxon-name-part></tp:taxon-name></italic> is yet another synonym of <italic><tp:taxon-name><tp:taxon-name-part taxon-name-part-type="genus">Paratrechina</tp:taxon-name-part> <tp:taxon-name-part taxon-name-part-type="species">longicornis</tp:taxon-name-part></tp:taxon-name></italic> (Latreille, 1802), as the combination of characters mentioned by <xref ref-type="bibr" rid="B747207">Jerdon (1851)</xref>: large eyes, white hairs, body color and size are present only in <italic><tp:taxon-name><tp:taxon-name-part taxon-name-part-type="genus">Paratrechina</tp:taxon-name-part> <tp:taxon-name-part taxon-name-part-type="species">longicornis</tp:taxon-name-part></tp:taxon-name></italic> of <italic><tp:taxon-name><tp:taxon-name-part taxon-name-part-type="genus">Prenolepis</tp:taxon-name-part></tp:taxon-name></italic> genus group from India. Moreover, <xref ref-type="bibr" rid="B747207">Jerdon (1851)</xref> mentions it to be a frequent visitor of flowers, which also agrees with opportunistic feeding behavior of <italic><tp:taxon-name><tp:taxon-name-part taxon-name-part-type="genus">Paratrechina</tp:taxon-name-part> <tp:taxon-name-part taxon-name-part-type="species">longicornis</tp:taxon-name-part></tp:taxon-name></italic>. Further, a Ph.D. thesis has been done on <tp:taxon-name><tp:taxon-name-part taxon-name-part-type="family">Formicidae</tp:taxon-name-part></tp:taxon-name> of Malabar, India, the type locality of <italic><tp:taxon-name><tp:taxon-name-part taxon-name-part-type="genus">Nylanderia</tp:taxon-name-part> <tp:taxon-name-part taxon-name-part-type="species">assimilis</tp:taxon-name-part></tp:taxon-name></italic>, but it could not be found. <xref ref-type="bibr" rid="B759688">Bingham (1903)</xref> also excluded it from his study. Therefore, authors argue for its doubtful status and consider it <italic>species inquirenda</italic>.</p></tp:treatment-sec><ref-list><ref id="B747207"><element-citation xmlns:xlink="http://www.w3.org/1999/xlink" publication-type="article" xlink:type="simple"><person-group person-group-type="author"><name name-style="western"><surname>Jerdon</surname><given-names>T. C.</given-names></name></person-group><year>1851</year><article-title>A catalogue of the species of ants found in southern India</article-title><source>Madras Journal of Literature and Science</source><volume>17</volume><fpage>103</fpage><lpage>127</lpage></element-citation></ref><ref id="B747188"><element-citation xmlns:xlink="http://www.w3.org/1999/xlink" publication-type="book" xlink:type="simple"><person-group person-group-type="author"><name name-style="western"><surname>Dalla Torre</surname><given-names>C. G.de</given-names></name></person-group><year>1893</year><source>Catalogus Hymenopterorum, hucusque descriptorum systematicus et synonymicus 7</source><publisher-name>Lipsiae</publisher-name><size units="page">289</size></element-citation></ref><ref id="B747197"><element-citation xmlns:xlink="http://www.w3.org/1999/xlink" publication-type="article" xlink:type="simple"><person-group person-group-type="author"><name name-style="western"><surname>Emery</surname><given-names>C.</given-names></name></person-group><year>1925</year><article-title><tp:taxon-name><tp:taxon-name-part taxon-name-part-type="order">Hymenoptera</tp:taxon-name-part></tp:taxon-name>. Fam. <tp:taxon-name><tp:taxon-name-part taxon-name-part-type="family">Formicidae</tp:taxon-name-part></tp:taxon-name>. Subfam. <tp:taxon-name><tp:taxon-name-part taxon-name-part-type="subfamily">Formicinae</tp:taxon-name-part></tp:taxon-name></article-title><source>Genera Insectorum</source><volume>183</volume><fpage>1</fpage><lpage>302</lpage></element-citation></ref><ref id="B746934"><element-citation xmlns:xlink="http://www.w3.org/1999/xlink" publication-type="article" xlink:type="simple"><person-group person-group-type="author"><name name-style="western"><surname>LaPolla</surname><given-names>J. S.</given-names></name><name name-style="western"><surname>Brady</surname><given-names>S. G.</given-names></name><name name-style="western"><surname>Shattuck</surname><given-names>S. O.</given-names></name></person-group><year>2010</year><article-title>Phylogeny and taxonomy of the <italic><tp:taxon-name><tp:taxon-name-part taxon-name-part-type="genus">Prenolepis</tp:taxon-name-part></tp:taxon-name></italic> genus-group of ants (<tp:taxon-name><tp:taxon-name-part taxon-name-part-type="order">Hymenoptera</tp:taxon-name-part></tp:taxon-name>: <tp:taxon-name><tp:taxon-name-part taxon-name-part-type="family">Formicidae</tp:taxon-name-part></tp:taxon-name>)</article-title><source>Systematic Entomology</source><volume>35</volume><fpage>118</fpage><lpage>131</lpage><pub-id pub-id-type="doi">10.1111/j.1365-3113.2009.00492.x</pub-id></element-citation></ref><ref id="B759688"><element-citation xmlns:xlink="http://www.w3.org/1999/xlink" publication-type="book" xlink:type="simple"><person-group person-group-type="author"><name name-style="western"><surname>Bingham</surname><given-names>C. T</given-names></name></person-group><year>1903</year><source>The fauna of British India, including Ceylon and Burma. <tp:taxon-name><tp:taxon-name-part taxon-name-part-type="order">Hymenoptera</tp:taxon-name-part></tp:taxon-name>. Ants and Cuckoo-Wasps. 2</source><publisher-name>Taylor and Francis</publisher-name><publisher-loc>London</publisher-loc><size units="page">506</size></element-citation></ref></ref-list></tp:taxon-treatment>
